# Supplementary material for: A qualitative examination of football players’ acceptability and perceptions on the use of virtual reality in football training
Source: PLoS One. 2025 Oct 9;20(10):e0334167. doi: 10.1371/journal.pone.0334167 (PMC12510607; doi:10.1371/journal.pone.0334167)
Supplement: S4 File — (XLSX) [file pone.0334167.s004.xlsx]

## Sheet: S4 Survey Responses
Participant_ID	PU1	PU2	PU3	PU4	EOU1	EOU2	EOU3	EOU4	AT1	AT2	AT3	AT4	ITU1	ITU2	ITU3	PU	EOU	AT	ITU
1	3	3	2	4	3	2	2	4	5	5	5	4	4	2	3	3	2.75	4.75	3
2	4	4	4	4	3	2	1	3	4	4	4	4	4	3	3	4	2.25	4	3.33333
3	3	3	4	4	4	2	2	3	3	3	3	3	2	2	2	3.5	2.75	3	2
4	4	3	4	4	3	2	1	4	4	3	4	4	5	3	4	3.75	2.5	3.75	4
5	4	4	4	4	3	2	2	3	4	4	4	3	4	3	3	4	2.5	3.75	3.33333
6	4	4	4	3	3	2	3	3	4	4	3	4	4	2	3	3.75	2.75	3.75	3
7	3	3	3	2	3	4	4	3	4	4	4	4	2	2	2	2.75	3.5	4	2
8	5	5	5	5	5	5	3	5	5	5	5	5	5	3	3	5	4.5	5	3.66667
9	3	3	3	4	3	2	2	2	4	4	4	3	4	3	3	3.25	2.25	3.75	3.33333
10	4	3	3	4	3	2	2	2	4	4	4	3	4	3	3	3.5	2.25	3.75	3.33333
11	5	5	4	5	4	3	2	4	5	5	5	4	5	4	5	4.75	3.25	4.75	4.66667
12	4	3	4	4	5	3	3	4	5	4	5	3	4	3	3	3.75	3.75	4.25	3.33333
13	4	4	4	4	4	3	3	4	4	4	5	4	5	4	4	4	3.5	4.25	4.33333
14	4	4	3	4	3	3	2	3	4	4	4	3	4	3	3	3.75	2.75	3.75	3.33333
